# Supplementary material for: Potential Synergistic Antibiotic Combinations against Fluoroquinolone-Resistant Pseudomonas aeruginosa
Source: Pharmaceuticals (Basel). 2022 Feb 18;15(2):243. doi: 10.3390/ph15020243 (PMC8880063; doi:10.3390/ph15020243)
Supplement: Supplementary file 1 [file pharmaceuticals-15-00243-s001.zip]

Archive with 1 entries (1 files):
- pharmaceuticals-1585108-supplementary.pdf
